# Supplementary material for: Evaluation of Plant Origin Essential Oils as Herbal Biocides for the Protection of Caves Belonging to Natural and Cultural Heritage Sites
Source: Microorganisms. 2021 Aug 30;9(9):1836. doi: 10.3390/microorganisms9091836 (PMC8470480; doi:10.3390/microorganisms9091836)
Supplement: Supplementary file 1 [file microorganisms-09-01836-s001.zip]

Archive with 1 entries (1 files):
- microorganisms-1310875-supplementary.pdf
